# Supplementary material for: Mlig-SKP1 Gene Is Required for Spermatogenesis in the Flatworm Macrostomum lignano
Source: Int J Mol Sci. 2022 Dec 1;23(23):15110. doi: 10.3390/ijms232315110 (PMC9740662; doi:10.3390/ijms232315110)
Supplement: Supplementary file 1 [file ijms-23-15110-s001.zip]

Archive with 1 entries (1 files):
- ijms-2040011-supplementary.pdf
